# Supplementary material for: Liquid-Infused Porous Film Self-Assembly for Superior Light-Transmitting and Anti-Adhesion
Source: Micromachines (Basel). 2022 Mar 30;13(4):540. doi: 10.3390/mi13040540 (PMC9025966; doi:10.3390/mi13040540)
Supplement: Supplementary file 1 [file micromachines-13-00540-s001.zip]

Archive with 1 entries (1 files):
- micromachines-1646713-supplementary.pdf
